# Supplementary material for: Circadian Pharmacological Effects of Paeoniflorin on Mice With Urticaria-like Lesions
Source: Front Pharmacol. 2022 Feb 9;12:639580. doi: 10.3389/fphar.2021.639580 (PMC8863972; doi:10.3389/fphar.2021.639580)
Supplement: Supplementary file 1 [file Table2.xlsx]

## Sheet: challenged at ZT02
Group	Animal No.		Histologic scores		Edema	Telangiectasia	Inflammatory cell infiltration
1	1	Field 1	2		1	1	0
1	1	Field 2	0		0	0	0
1	1	Field 3	1		0	1	0
1	2	Field 1	2		1	1	0
1	2	Field 2	1		0	1	0
1	2	Field 3	1		1	0	0
1	3	Field 1	2		1	1	0
1	3	Field 2	1		1	0	0
1	3	Field 3	1		0	1	0
1	4	Field 1	1		1	0	0
1	4	Field 2	0		0	0	0
1	4	Field 3	1		0	1	0
1	5	Field 1	2		1	1	0
1	5	Field 2	1		0	1	0
1	5	Field 3	1		1	0	0
1	6	Field 1	2		1	1	0
1	6	Field 2	1		0	1	0
1	6	Field 3	2		1	1	0
2	1	Field 1	7		3	2	2
2	1	Field 2	8		3	3	2
2	1	Field 3	7		3	3	1
2	2	Field 1	8		3	3	2
2	2	Field 2	6		3	2	1
2	2	Field 3	7		3	3	1
2	3	Field 1	6		3	3	0
2	3	Field 2	7		3	3	1
2	3	Field 3	7		3	3	1
2	4	Field 1	6		2	3	1
2	4	Field 2	6		3	2	1
2	4	Field 3	6		3	2	1
2	5	Field 1	8		3	3	2
2	5	Field 2	7		3	3	1
2	5	Field 3	7		3	3	1
2	6	Field 1	7		3	2	2
2	6	Field 2	6		2	3	1
2	6	Field 3	5		2	2	1
3	1	Field 1	5		2	2	1
3	1	Field 2	4		2	1	1
3	1	Field 3	4		2	1	1
3	2	Field 1	6		3	2	1
3	2	Field 2	7		3	3	1
3	2	Field 3	6		3	3	0
3	3	Field 1	7		2	3	2
3	3	Field 2	5		2	2	1
3	3	Field 3	6		2	3	1
3	4	Field 1	3		2	1	0
3	4	Field 2	5		2	2	1
3	4	Field 3	5		2	3	0
3	5	Field 1	3		1	1	1
3	5	Field 2	5		2	3	0
3	5	Field 3	7		3	3	1
3	6	Field 1	3		1	2	0
3	6	Field 2	4		1	2	1
3	6	Field 3	5		2	2	1
4	1	Field 1	2		0	1	1
4	1	Field 2	1		0	1	0
4	1	Field 3	0		0	0	0
4	2	Field 1	0		0	0	0
4	2	Field 2	2		1	1	0
4	2	Field 3	2		1	1	0
4	3	Field 1	2		1	1	0
4	3	Field 2	1		1	0	0
4	3	Field 3	0		0	0	0
4	4	Field 1	1		0	1	0
4	4	Field 2	1		0	1	0
4	4	Field 3	1		1	0	0
4	5	Field 1	1		0	1	0
4	5	Field 2	1		1	0	0
4	5	Field 3	2		1	1	0
4	6	Field 1	2		1	1	0
4	6	Field 2	2		1	1	0
4	6	Field 3	0		0	0	0
5	1	Field 1	7		2	3	2
5	1	Field 2	8		3	3	2
5	1	Field 3	6		2	3	1
5	2	Field 1	7		3	2	2
5	2	Field 2	8		3	3	2
5	2	Field 3	8		3	3	2
5	3	Field 1	8		3	3	2
5	3	Field 2	7		3	2	2
5	3	Field 3	6		2	2	2
5	4	Field 1	7		3	2	2
5	4	Field 2	7		2	3	2
5	4	Field 3	7		3	2	2
5	5	Field 1	6		3	1	2
5	5	Field 2	6		2	2	2
5	5	Field 3	5		2	2	1
5	6	Field 1	7		2	3	2
5	6	Field 2	6		2	3	1
5	6	Field 3	5		2	2	1
6	1	Field 1	5		1	3	1
6	1	Field 2	4		2	1	1
6	1	Field 3	4		2	2	0
6	2	Field 1	7		3	3	1
6	2	Field 2	7		2	3	2
6	2	Field 3	4		1	2	1
6	3	Field 1	3		2	1	0
6	3	Field 2	8		3	3	2
6	3	Field 3	7		3	3	1
6	4	Field 1	6		2	3	1
6	4	Field 2	6		3	3	0
6	4	Field 3	7		3	3	1
6	5	Field 1	3		2	1	0
6	5	Field 2	6		2	3	1
6	5	Field 3	5		1	2	2
6	6	Field 1	3		1	1	1
6	6	Field 2	5		2	2	1
6	6	Field 3	5		2	1	2
7	1	Field 1	1		1	0	0
7	1	Field 2	0		0	0	0
7	1	Field 3	0		0	0	0
7	2	Field 1	1		0	1	0
7	2	Field 2	1		0	1	0
7	2	Field 3	1		1	0	0
7	3	Field 1	2		1	1	0
7	3	Field 2	1		0	1	0
7	3	Field 3	2		1	1	0
7	4	Field 1	2		1	1	0
7	4	Field 2	2		1	1	0
7	4	Field 3	1		1	0	0
7	5	Field 1	2		1	1	0
7	5	Field 2	1		1	0	0
7	5	Field 3	2		1	1	0
7	6	Field 1	0		0	0	0
7	6	Field 2	1		0	1	0
7	6	Field 3	2		1	1	0
8	1	Field 1	8		3	3	2
8	1	Field 2	7		3	2	2
8	1	Field 3	7		3	3	1
8	2	Field 1	6		3	2	1
8	2	Field 2	8		3	3	2
8	2	Field 3	6		2	3	1
8	3	Field 1	7		3	3	1
8	3	Field 2	7		3	2	2
8	3	Field 3	8		3	3	2
8	4	Field 1	7		3	3	1
8	4	Field 2	6		3	2	1
8	4	Field 3	4		2	2	0
8	5	Field 1	5		2	2	1
8	5	Field 2	7		3	3	1
8	5	Field 3	8		3	3	2
8	6	Field 1	6		3	3	0
8	6	Field 2	7		3	2	2
8	6	Field 3	6		2	2	2
9	1	Field 1	8		3	3	2
9	1	Field 2	6		2	3	1
9	1	Field 3	6		2	3	1
9	2	Field 1	6		2	3	1
9	2	Field 2	6		3	3	0
9	2	Field 3	5		2	3	0
9	3	Field 1	6		3	2	1
9	3	Field 2	4		1	1	2
9	3	Field 3	2		1	1	0
9	4	Field 1	3		2	1	0
9	4	Field 2	4		1	2	1
9	4	Field 3	5		2	3	0
9	5	Field 1	3		2	1	0
9	5	Field 2	4		1	2	1
9	5	Field 3	4		1	2	1
9	6	Field 1	5		1	3	1
9	6	Field 2	5		3	1	1
9	6	Field 3	5		2	2	1
10	1	Field 1	2		1	1	0
10	1	Field 2	0		0	0	0
10	1	Field 3	0		0	0	0
10	2	Field 1	2		1	1	0
10	2	Field 2	1		0	1	0
10	2	Field 3	2		1	1	0
10	3	Field 1	0		0	0	0
10	3	Field 2	1		0	1	0
10	3	Field 3	1		0	1	0
10	4	Field 1	2		1	1	0
10	4	Field 2	2		1	1	0
10	4	Field 3	2		1	1	0
10	5	Field 1	2		1	1	0
10	5	Field 2	0		0	0	0
10	5	Field 3	1		0	1	0
10	6	Field 1	0		0	0	0
10	6	Field 2	2		1	1	0
10	6	Field 3	1		0	1	0
11	1	Field 1	6		2	2	2
11	1	Field 2	5		2	2	1
11	1	Field 3	5		2	2	1
11	2	Field 1	7		3	2	2
11	2	Field 2	8		3	3	2
11	2	Field 3	6		3	2	1
11	3	Field 1	6		3	2	1
11	3	Field 2	6		3	2	1
11	3	Field 3	7		3	3	1
11	4	Field 1	7		3	2	2
11	4	Field 2	8		3	3	2
11	4	Field 3	6		3	2	1
11	5	Field 1	8		3	3	2
11	5	Field 2	8		3	3	2
11	5	Field 3	6		3	2	1
11	6	Field 1	6		3	3	0
11	6	Field 2	7		2	3	2
11	6	Field 3	7		3	2	2
12	1	Field 1	3		1	1	1
12	1	Field 2	5		1	2	2
12	1	Field 3	5		1	3	1
12	2	Field 1	4		2	1	1
12	2	Field 2	5		2	2	1
12	2	Field 3	6		2	2	2
12	3	Field 1	7		3	3	1
12	3	Field 2	5		1	3	1
12	3	Field 3	8		2	3	3
12	4	Field 1	4		3	1	0
12	4	Field 2	4		1	2	1
12	4	Field 3	6		2	3	1
12	5	Field 1	8		3	3	2
12	5	Field 2	5		2	2	1
12	5	Field 3	7		2	3	2
12	6	Field 1	4		1	2	1
12	6	Field 2	5		2	2	1
12	6	Field 3	5		2	2	1

## Sheet: challenged at ZT14
Group	Animal No.		Histologic scores		Edema	Telangiectasia	Inflammatory cell infiltration
1	1	Field 1	0		0	0	0
1	1	Field 2	0		0	0	0
1	1	Field 3	1		0	1	0
1	2	Field 1	1		1	0	0
1	2	Field 2	2		1	1	0
1	2	Field 3	2		1	1	0
1	3	Field 1	1		0	1	0
1	3	Field 2	1		1	0	0
1	3	Field 3	1		0	1	0
1	4	Field 1	1		1	0	0
1	4	Field 2	0		0	0	0
1	4	Field 3	1		0	1	0
1	5	Field 1	1		1	0	0
1	5	Field 2	1		0	1	0
1	5	Field 3	1		1	0	0
1	6	Field 1	1		1	0	0
1	6	Field 2	1		0	1	0
1	6	Field 3	1		1	0	0
2	1	Field 1	6		3	2	1
2	1	Field 2	7		3	3	1
2	1	Field 3	6		2	3	1
2	2	Field 1	6		3	1	2
2	2	Field 2	6		3	2	1
2	2	Field 3	6		3	2	1
2	3	Field 1	7		3	2	2
2	3	Field 2	6		3	2	1
2	3	Field 3	7		3	3	1
2	4	Field 1	6		2	3	1
2	4	Field 2	5		3	2	0
2	4	Field 3	5		3	2	0
2	5	Field 1	6		3	3	0
2	5	Field 2	6		3	2	1
2	5	Field 3	7		3	3	1
2	6	Field 1	7		3	2	2
2	6	Field 2	5		2	2	1
2	6	Field 3	5		2	2	1
3	1	Field 1	5		2	2	1
3	1	Field 2	3		2	1	0
3	1	Field 3	4		2	1	1
3	2	Field 1	4		2	1	1
3	2	Field 2	7		3	3	1
3	2	Field 3	5		2	2	1
3	3	Field 1	7		2	3	2
3	3	Field 2	6		2	3	1
3	3	Field 3	6		2	3	1
3	4	Field 1	4		2	1	1
3	4	Field 2	4		1	2	1
3	4	Field 3	5		2	3	0
3	5	Field 1	3		1	1	1
3	5	Field 2	3		2	1	0
3	5	Field 3	7		3	3	1
3	6	Field 1	4		1	2	1
3	6	Field 2	3		1	2	0
3	6	Field 3	5		2	2	1
4	1	Field 1	1		0	0	1
4	1	Field 2	1		1	0	0
4	1	Field 3	1		1	0	0
4	2	Field 1	1		0	1	0
4	2	Field 2	1		0	1	0
4	2	Field 3	0		0	0	0
4	3	Field 1	1		1	0	0
4	3	Field 2	2		1	1	0
4	3	Field 3	0		0	0	0
4	4	Field 1	0		0	0	0
4	4	Field 2	0		0	0	0
4	4	Field 3	1		0	1	0
4	5	Field 1	2		1	1	0
4	5	Field 2	1		1	0	0
4	5	Field 3	1		0	1	0
4	6	Field 1	2		1	1	0
4	6	Field 2	2		1	1	0
4	6	Field 3	1		1	0	0
5	1	Field 1	7		3	2	2
5	1	Field 2	7		3	3	1
5	1	Field 3	7		3	3	1
5	2	Field 1	7		3	2	2
5	2	Field 2	8		3	3	2
5	2	Field 3	7		3	2	2
5	3	Field 1	6		3	3	0
5	3	Field 2	7		3	2	2
5	3	Field 3	7		3	3	1
5	4	Field 1	6		2	2	2
5	4	Field 2	6		2	2	2
5	4	Field 3	7		3	2	2
5	5	Field 1	6		3	1	2
5	5	Field 2	4		3	1	0
5	5	Field 3	4		2	2	0
5	6	Field 1	5		2	2	1
5	6	Field 2	5		2	2	1
5	6	Field 3	6		3	2	1
6	1	Field 1	3		1	1	1
6	1	Field 2	4		1	2	1
6	1	Field 3	4		2	2	0
6	2	Field 1	6		2	3	1
6	2	Field 2	2		1	1	0
6	2	Field 3	4		1	2	1
6	3	Field 1	2		1	1	0
6	3	Field 2	6		2	3	1
6	3	Field 3	4		1	2	1
6	4	Field 1	3		1	1	1
6	4	Field 2	5		2	2	1
6	4	Field 3	5		1	3	1
6	5	Field 1	3		2	1	0
6	5	Field 2	5		2	2	1
6	5	Field 3	5		2	2	1
6	6	Field 1	3		1	1	1
6	6	Field 2	4		2	1	1
6	6	Field 3	5		2	2	1
7	1	Field 1	1		1	0	0
7	1	Field 2	0		0	0	0
7	1	Field 3	1		1	0	0
7	2	Field 1	1		1	0	0
7	2	Field 2	1		0	1	0
7	2	Field 3	0		0	0	0
7	3	Field 1	1		0	1	0
7	3	Field 2	1		1	0	0
7	3	Field 3	2		1	1	0
7	4	Field 1	1		1	0	0
7	4	Field 2	0		0	0	0
7	4	Field 3	2		1	1	0
7	5	Field 1	1		0	1	0
7	5	Field 2	0		0	0	0
7	5	Field 3	1		0	1	0
7	6	Field 1	0		0	0	0
7	6	Field 2	2		1	1	0
7	6	Field 3	1		1	0	0
8	1	Field 1	7		3	3	1
8	1	Field 2	7		3	2	2
8	1	Field 3	7		3	3	1
8	2	Field 1	4		3	1	0
8	2	Field 2	6		2	2	2
8	2	Field 3	5		2	2	1
8	3	Field 1	6		3	3	0
8	3	Field 2	5		3	2	0
8	3	Field 3	8		3	3	2
8	4	Field 1	7		3	3	1
8	4	Field 2	6		3	2	1
8	4	Field 3	4		2	2	0
8	5	Field 1	5		2	2	1
8	5	Field 2	7		3	2	2
8	5	Field 3	6		3	2	1
8	6	Field 1	7		3	3	1
8	6	Field 2	7		3	2	2
8	6	Field 3	6		2	2	2
9	1	Field 1	3		1	1	1
9	1	Field 2	4		1	2	1
9	1	Field 3	4		2	1	1
9	2	Field 1	5		1	3	1
9	2	Field 2	2		1	1	0
9	2	Field 3	3		1	2	0
9	3	Field 1	4		1	2	1
9	3	Field 2	3		1	1	1
9	3	Field 3	2		1	1	0
9	4	Field 1	3		2	1	0
9	4	Field 2	3		1	1	1
9	4	Field 3	2		1	1	0
9	5	Field 1	1		1	0	0
9	5	Field 2	4		1	2	1
9	5	Field 3	5		2	2	1
9	6	Field 1	3		1	1	1
9	6	Field 2	2		1	1	0
9	6	Field 3	6		2	3	1
10	1	Field 1	1		1	0	0
10	1	Field 2	0		0	0	0
10	1	Field 3	0		0	0	0
10	2	Field 1	2		1	1	0
10	2	Field 2	1		0	1	0
10	2	Field 3	1		0	1	0
10	3	Field 1	0		0	0	0
10	3	Field 2	1		1	0	0
10	3	Field 3	1		1	0	0
10	4	Field 1	1		1	0	0
10	4	Field 2	2		1	1	0
10	4	Field 3	1		0	1	0
10	5	Field 1	2		1	1	0
10	5	Field 2	0		0	0	0
10	5	Field 3	0		0	0	0
10	6	Field 1	1		1	0	0
10	6	Field 2	0		0	0	0
10	6	Field 3	1		0	1	0
11	1	Field 1	6		2	2	2
11	1	Field 2	5		2	2	1
11	1	Field 3	6		2	3	1
11	2	Field 1	6		3	2	1
11	2	Field 2	7		3	3	1
11	2	Field 3	6		3	2	1
11	3	Field 1	6		3	2	1
11	3	Field 2	5		3	2	0
11	3	Field 3	6		2	3	1
11	4	Field 1	6		2	2	2
11	4	Field 2	6		2	3	1
11	4	Field 3	7		3	3	1
11	5	Field 1	8		3	3	2
11	5	Field 2	7		3	3	1
11	5	Field 3	6		3	2	1
11	6	Field 1	6		3	2	1
11	6	Field 2	6		2	2	2
11	6	Field 3	6		3	2	1
12	1	Field 1	3		1	1	1
12	1	Field 2	5		2	2	1
12	1	Field 3	6		3	2	1
12	2	Field 1	3		2	1	0
12	2	Field 2	5		2	2	1
12	2	Field 3	5		2	2	1
12	3	Field 1	7		3	3	1
12	3	Field 2	5		2	2	1
12	3	Field 3	4		2	2	0
12	4	Field 1	4		3	1	0
12	4	Field 2	4		1	2	1
12	4	Field 3	5		1	3	1
12	5	Field 1	6		2	2	2
12	5	Field 2	5		2	2	1
12	5	Field 3	5		2	2	1
12	6	Field 1	5		2	2	1
12	6	Field 2	4		2	1	1
12	6	Field 3	5		2	2	1
