# Supplementary material for: Circadian Pharmacological Effects of Paeoniflorin on Mice With Urticaria-like Lesions
Source: Front Pharmacol. 2022 Feb 9;12:639580. doi: 10.3389/fphar.2021.639580 (PMC8863972; doi:10.3389/fphar.2021.639580)
Supplement: Supplementary file 2 [file Table3.xlsx]

## Sheet: IgE-challenged at  ZT02
Group	Animal No.	IgE levels
1	1	0.96
1	2	1.04
1	3	1.01
1	4	0.96
1	5	0.99
1	6	1.03
2	1	1.27
2	2	1.29
2	3	1.26
2	4	1.15
2	5	1.27
2	6	1.16
3	1	1.13
3	2	1.24
3	3	1.21
3	4	1.13
3	5	1.24
3	6	1.19
4	1	1
4	2	0.98
4	3	0.97
4	4	0.99
4	5	1
4	6	1.04
5	1	1.26
5	2	1.33
5	3	1.2
5	4	1.21
5	5	1.17
5	6	1.15
6	1	0.87
6	2	1.23
6	3	1.29
6	4	1.35
6	5	1.12
6	6	0.99
7	1	0.98
7	2	0.97
7	3	1.02
7	4	1.01
7	5	0.99
7	6	1.01
8	1	1.26
8	2	1.2
8	3	1.21
8	4	1.2
8	5	1.19
8	6	1.21
9	1	1.18
9	2	1.19
9	3	1.09
9	4	1.1
9	5	1.1
9	6	1.09
10	1	0.97
10	2	1.05
10	3	0.97
10	4	1.04
10	5	0.97
10	6	1.02
11	1	1.17
11	2	1.23
11	3	1.11
11	4	1.3
11	5	1.33
11	6	1.18
12	1	1.18
12	2	1.13
12	3	1.2
12	4	1.15
12	5	1.21
12	6	1.17

## Sheet: IgE-challenged at  ZT14
Group	Animal No.	IgE levels
1	1	0.83
1	2	1.1
1	3	0.93
1	4	1.01
1	5	0.97
1	6	0.98
2	1	1.15
2	2	1.09
2	3	1.19
2	4	1.02
2	5	1.29
2	6	1.49
3	1	1.04
3	2	1.17
3	3	1.18
3	4	1.17
3	5	1.06
3	6	1.13
4	1	0.91
4	2	0.77
4	3	0.98
4	4	0.91
4	5	0.89
4	6	0.97
5	1	1.01
5	2	1.04
5	3	0.91
5	4	1.1
5	5	1.38
5	6	1.22
6	1	0.9
6	2	1.12
6	3	1.06
6	4	1.01
6	5	1.19
6	6	1.09
7	1	0.99
7	2	0.81
7	3	0.96
7	4	0.91
7	5	0.93
7	6	0.97
8	1	1.47
8	2	1.22
8	3	1.13
8	4	1.03
8	5	1.18
8	6	1.05
9	1	1.21
9	2	1.16
9	3	1.08
9	4	0.92
9	5	0.9
9	6	0.74
10	1	0.89
10	2	1.14
10	3	0.97
10	4	1.02
10	5	1.02
10	6	0.92
11	1	1.12
11	2	1.22
11	3	0.92
11	4	1.07
11	5	1.07
11	6	1.08
12	1	1.24
12	2	0.79
12	3	0.87
12	4	1.11
12	5	1.03
12	6	1.38

## Sheet: LTB4-challenged at ZT02
Group	Animal No.	LTB4 levels
1	1	17.18
1	2	18.29
1	3	17.66
1	4	17.5
1	5	17.39
1	6	18.03
2	1	20.98
2	2	21.11
2	3	21.06
2	4	19.51
2	5	19.85
2	6	19.24
3	1	19.32
3	2	18.24
3	3	17.9
3	4	19.36
3	5	17.99
3	6	18.92
4	1	16.2
4	2	16.09
4	3	17.34
4	4	17.64
4	5	17.96
4	6	18.58
5	1	19.76
5	2	21.79
5	3	20.86
5	4	20.95
5	5	19.22
5	6	19.33
6	1	17.69
6	2	19.68
6	3	19.97
6	4	19.45
6	5	17.3
6	6	17.94
7	1	17.27
7	2	17.25
7	3	18.29
7	4	18.03
7	5	18.79
7	6	18.02
8	1	21.14
8	2	19.99
8	3	18.99
8	4	20.44
8	5	21.08
8	6	18.59
9	1	19.85
9	2	19.47
9	3	17.87
9	4	18.45
9	5	18.69
9	6	17.21
10	1	17.69
10	2	18.3
10	3	17.81
10	4	18.08
10	5	17.44
10	6	17.25
11	1	19.58
11	2	21.73
11	3	19.38
11	4	20.57
11	5	21.69
11	6	19.47
12	1	18.29
12	2	18.42
12	3	19.64
12	4	17.65
12	5	19.87
12	6	18.39

## Sheet: LTB4-challenged at ZT14
Group	Animal No.	LTB4 levels
1	1	16.09
1	2	16.75
1	3	17.03
1	4	18.6
1	5	19.64
1	6	19.06
2	1	21.57
2	2	26.62
2	3	20.95
2	4	24.05
2	5	22.96
2	6	22.85
3	1	24.75
3	2	20.13
3	3	21.65
3	4	20.57
3	5	23.05
3	6	23.49
4	1	16.7
4	2	17.19
4	3	19.05
4	4	19.16
4	5	18.93
4	6	18.99
5	1	23.81
5	2	21.13
5	3	21.29
5	4	24.23
5	5	23.23
5	6	21.86
6	1	19.91
6	2	19.49
6	3	21.58
6	4	19.86
6	5	22.8
6	6	21.66
7	1	20.54
7	2	18.8
7	3	19.42
7	4	17.92
7	5	18.69
7	6	17.32
8	1	23.39
8	2	20.48
8	3	17.89
8	4	22.44
8	5	21.99
8	6	21.87
9	1	21.09
9	2	18.28
9	3	20.7
9	4	17.48
9	5	17.2
9	6	18.41
10	1	19.34
10	2	19.73
10	3	19.97
10	4	17.79
10	5	16.92
10	6	20.49
11	1	25.68
11	2	22.17
11	3	18.06
11	4	20.26
11	5	17.63
11	6	24.32
12	1	20.05
12	2	20.47
12	3	15.47
12	4	18.37
12	5	19.61
12	6	18.88

## Sheet: HIS-challenged at ZT02
Group	Animal No.	HIS levels
1	1	1.4
1	2	1.44
1	3	1.43
1	4	1.41
1	5	1.41
1	6	1.42
2	1	1.71
2	2	1.94
2	3	1.78
2	4	1.49
2	5	1.76
2	6	1.63
3	1	1.46
3	2	1.5
3	3	1.48
3	4	1.45
3	5	1.5
3	6	1.47
4	1	1.31
4	2	1.52
4	3	1.46
4	4	1.35
4	5	1.31
4	6	1.54
5	1	1.67
5	2	1.75
5	3	1.74
5	4	1.72
5	5	1.47
5	6	1.45
6	1	1.45
6	2	1.58
6	3	1.53
6	4	1.47
6	5	1.47
6	6	1.42
7	1	1.38
7	2	1.32
7	3	1.52
7	4	1.42
7	5	1.41
7	6	1.45
8	1	1.76
8	2	1.63
8	3	1.6
8	4	1.7
8	5	1.61
8	6	1.6
9	1	1.58
9	2	1.57
9	3	1.37
9	4	1.38
9	5	1.27
9	6	1.39
10	1	1.43
10	2	1.5
10	3	1.45
10	4	1.47
10	5	1.33
10	6	1.31
11	1	1.69
11	2	1.76
11	3	1.71
11	4	1.7
11	5	1.74
11	6	1.68
12	1	1.52
12	2	1.3
12	3	1.86
12	4	1.24
12	5	1.85
12	6	1.27

## Sheet: HIS-challenged at ZT14
Group	Animal No.	HIS levels
1	1	1.49
1	2	1.66
1	3	1.52
1	4	1.5
1	5	1.31
1	6	1.32
2	1	1.57
2	2	1.83
2	3	1.86
2	4	1.75
2	5	1.84
2	6	1.71
3	1	1.9
3	2	1.76
3	3	1.68
3	4	1.51
3	5	1.32
3	6	1.66
4	1	1.62
4	2	1.4
4	3	1.51
4	4	1.4
4	5	1.5
4	6	1.46
5	1	1.69
5	2	1.73
5	3	1.91
5	4	1.79
5	5	1.77
5	6	1.65
6	1	1.69
6	2	1.73
6	3	1.52
6	4	1.51
6	5	1.36
6	6	1.11
7	1	1.47
7	2	1.69
7	3	1.5
7	4	1.24
7	5	1.36
7	6	1.55
8	1	1.53
8	2	1.72
8	3	1.84
8	4	1.92
8	5	1.86
8	6	1.88
9	1	1.45
9	2	1.47
9	3	1.42
9	4	1.54
9	5	1.71
9	6	1.82
10	1	1.67
10	2	1.55
10	3	1.56
10	4	1.5
10	5	1.46
10	6	1.37
11	1	1.93
11	2	1.82
11	3	1.6
11	4	1.7
11	5	1.66
11	6	1.65
12	1	1.54
12	2	1.23
12	3	1.42
12	4	1.85
12	5	1.49
12	6	1.88
