# Supplementary material for: Circadian Pharmacological Effects of Paeoniflorin on Mice With Urticaria-like Lesions
Source: Front Pharmacol. 2022 Feb 9;12:639580. doi: 10.3389/fphar.2021.639580 (PMC8863972; doi:10.3389/fphar.2021.639580)
Supplement: Supplementary file 3 [file Table6.xlsx]

## Sheet: IL-12-challenged at ZT02
Group	Animal No.	GAPDH	IL-12
1	1	18.06	27.44
1	2	15.28	25.74
1	3	16.17	26.44
1	4	15.49	25.63
1	5	15.95	26.2
1	6	15.84	26.17
2	1	16.2	25.77
2	2	16.09	25.05
2	3	16.16	25.2
2	4	15.54	25.49
2	5	15.69	24.12
2	6	15.99	25.88
3	1	16.35	26.38
3	2	16.03	26.02
3	3	15.56	26.78
3	4	15.61	26.61
3	5	15.51	25.47
3	6	18.38	27.19
4	1	18.06	28.58
4	2	17.97	28.5
4	3	18.45	28.62
4	4	18.34	28.36
4	5	18.47	28.57
4	6	19.34	28.54
5	1	19.13	28.91
5	2	19.32	28.45
5	3	19.01	28.29
5	4	20.01	29.18
5	5	18.1	27.59
5	6	18.27	27.74
6	1	17.38	28.53
6	2	19.4	28.75
6	3	18.79	28.39
6	4	18.51	28.18
6	5	18.17	28.26
6	6	18.14	28.45
7	1	18.04	28.99
7	2	18.47	28.06
7	3	17.11	27.58
7	4	17.73	27.45
7	5	18.02	27.58
7	6	17.78	28.17
8	1	17.22	26.48
8	2	17.49	26.86
8	3	17.84	27.59
8	4	17.53	27.18
8	5	19.25	27.91
8	6	18.2	27.53
9	1	19.31	29.13
9	2	19.01	28.97
9	3	18.34	28.81
9	4	19.04	28.94
9	5	19.15	28.98
9	6	19.27	29.16
10	1	18.65	28.33
10	2	18.42	28.21
10	3	18.22	28.11
10	4	17.98	28.1
10	5	17.13	28.16
10	6	18.04	28.14
11	1	18.63	28.09
11	2	19.62	29.83
11	3	21.2	30.15
11	4	19.31	29.23
11	5	18.58	29.43
11	6	21.68	29.75
12	1	18.52	29.67
12	2	18.4	29.91
12	3	18.38	30.05
12	4	21.69	29.97
12	5	20.62	29.65
12	6	17.46	29.64

## Sheet: IL-12-challenged at ZT14
Group	Animal No.	β-actin	IL-12
1	1	19.6	30.06
1	2	18.46	27.74
1	3	19.89	29.63
1	4	20.94	32.75
1	5	18.85	28.28
1	6	18.24	27.26
2	1	17.02	24.1
2	2	17.99	25.44
2	3	19.52	27.78
2	4	18.82	26.19
2	5	19.19	27.19
2	6	19.24	27.29
3	1	18.54	26.2
3	2	19.28	27.93
3	3	18.01	25.84
3	4	18.6	26.32
3	5	20.59	31.77
3	6	20.32	29.96
4	1	18.75	29.03
4	2	18.27	27.87
4	3	19.78	28.96
4	4	20.13	30.61
4	5	18.32	29.23
4	6	18.59	27.84
5	1	19	26.42
5	2	19.86	29
5	3	17.42	24.14
5	4	18.34	25.89
5	5	17.82	25.41
5	6	17.52	24.63
6	1	17.49	25.54
6	2	20.23	30.03
6	3	18.22	26.16
6	4	19.45	29.18
6	5	19.17	26.84
6	6	18.68	27.12
7	1	20.36	30.78
7	2	19.83	30.13
7	3	18.87	28.33
7	4	19.53	28.86
7	5	18.34	28.44
7	6	19.76	29.08
8	1	17.55	24.69
8	2	19.69	28.08
8	3	18.57	26.09
8	4	18.08	25.54
8	5	19.3	27.31
8	6	21.57	31.09
9	1	18.47	27.06
9	2	18.3	27.25
9	3	19.08	28.16
9	4	18.1	26.19
9	5	18.53	26.83
9	6	18.34	27.03
10	1	20.81	30.59
10	2	20.76	30.46
10	3	19.62	29.14
10	4	18.41	28.51
10	5	20.69	30.03
10	6	20.54	30.51
11	1	21.03	30.97
11	2	18.53	25.92
11	3	17.65	25.37
11	4	17.59	24.81
11	5	18.22	25.78
11	6	20.41	29.2
12	1	19.04	28.22
12	2	20.79	30.06
12	3	20.1	30.59
12	4	17.46	25.82
12	5	17.74	26.04
12	6	21.73	32.91

## Sheet: IFN-ν-challenged at ZT02
Group	Animal No.	GAPDH	IFN-ν
1	1	18.06	24.7
1	2	15.28	20.36
1	3	16.17	21.04
1	4	15.49	20.43
1	5	15.95	21.27
1	6	15.84	21.07
2	1	16.2	21.07
2	2	16.09	21.05
2	3	16.16	21.3
2	4	15.54	20.72
2	5	15.69	20.81
2	6	15.99	21.15
3	1	16.35	22.26
3	2	16.03	21.13
3	3	15.56	20.67
3	4	15.61	20.99
3	5	15.51	21.02
3	6	18.38	22.86
4	1	18.06	22.4
4	2	17.97	24.67
4	3	18.45	24.31
4	4	18.34	23.38
4	5	18.47	24.15
4	6	19.34	24.56
5	1	19.13	24.82
5	2	19.32	24.31
5	3	19.01	24.16
5	4	20.01	23.92
5	5	18.1	24.28
5	6	18.27	24.74
6	1	17.38	23.67
6	2	19.4	24.18
6	3	18.79	23.49
6	4	18.51	23.39
6	5	18.17	23.66
6	6	18.14	23.48
7	1	18.04	23.25
7	2	18.47	23.78
7	3	17.11	22.91
7	4	17.73	22.43
7	5	18.02	23.49
7	6	17.78	23.25
8	1	17.22	23.33
8	2	17.49	23.21
8	3	17.84	23.43
8	4	17.53	24.16
8	5	19.25	22.69
8	6	18.2	24.24
9	1	19.31	23.93
9	2	19.01	23.13
9	3	18.34	24.48
9	4	19.04	24.97
9	5	19.15	25.01
9	6	19.27	25.35
10	1	18.65	23.36
10	2	18.42	23.37
10	3	18.22	23.87
10	4	17.98	23.2
10	5	17.13	23.27
10	6	18.04	23.4
11	1	18.63	25.51
11	2	19.62	25.19
11	3	21.2	25.6
11	4	19.31	25.36
11	5	18.58	25.31
11	6	21.68	25.42
12	1	18.52	24.76
12	2	18.4	25.33
12	3	18.38	24.26
12	4	21.69	25.3
12	5	20.62	25.33
12	6	17.46	23.89

## Sheet: IFN-ν-challenged at ZT14
Group	Animal No.	β-actin	IFN-ν
1	1	19.6	28.29
1	2	18.46	25.56
1	3	19.89	28.9
1	4	20.94	30.61
1	5	18.85	26.41
1	6	18.24	25.19
2	1	17.02	24.94
2	2	17.99	26.54
2	3	19.52	26.1
2	4	18.82	25.6
2	5	19.19	29.64
2	6	19.24	29.99
3	1	18.54	27.37
3	2	19.28	26.22
3	3	18.01	26.01
3	4	18.6	27.51
3	5	20.59	27.3
3	6	20.32	30.67
4	1	18.75	26.25
4	2	18.27	27.03
4	3	19.78	26.87
4	4	20.13	28.16
4	5	18.32	27.14
4	6	18.59	26.91
5	1	19	26.08
5	2	19.86	27.31
5	3	17.42	25.3
5	4	18.34	27.23
5	5	17.82	26.24
5	6	17.52	25.56
6	1	17.49	25.15
6	2	20.23	28.34
6	3	18.22	26.47
6	4	19.45	26.12
6	5	19.17	28.82
6	6	18.68	27.45
7	1	20.36	29.19
7	2	19.83	28.33
7	3	18.87	27.24
7	4	19.53	27.78
7	5	18.34	25.54
7	6	19.76	27.17
8	1	17.55	25.57
8	2	19.69	30.19
8	3	18.57	26.28
8	4	18.08	26.96
8	5	19.3	26.03
8	6	21.57	28.93
9	1	18.47	26.85
9	2	18.3	26.45
9	3	19.08	26.04
9	4	18.1	25.81
9	5	18.53	27.11
9	6	18.34	26.52
10	1	20.81	28.39
10	2	20.76	29.26
10	3	19.62	27.14
10	4	18.41	26.28
10	5	20.69	29.03
10	6	20.54	28.51
11	1	21.03	27.86
11	2	18.53	27.04
11	3	17.65	25.7
11	4	17.59	25.61
11	5	18.22	27.11
11	6	20.41	28.09
12	1	19.04	28.3
12	2	20.79	31.49
12	3	20.1	27.36
12	4	17.46	25.14
12	5	17.74	25.22
12	6	21.73	29.04

## Sheet: IL-6-challenged at ZT02 
Group	Animal No.	GAPDH	IL-6
1	1	17.39	22.86
1	2	14.92	19.7
1	3	15.68	20.28
1	4	15.06	19.98
1	5	15.54	20.38
1	6	15.41	20.22
2	1	15.77	20.16
2	2	15.43	20.13
2	3	15.68	20.38
2	4	15.09	19.84
2	5	15.07	19.66
2	6	15.45	20.32
3	1	16.06	20.55
3	2	15.38	20.37
3	3	15.15	19.94
3	4	15.21	20.46
3	5	15.2	19.84
3	6	17.52	21.96
4	1	17.3	22.97
4	2	17.22	22.97
4	3	17.93	23.12
4	4	17.55	23.16
4	5	17.73	23.19
4	6	19.11	23.37
5	1	18.53	23.59
5	2	18.65	23.47
5	3	18.24	23.44
5	4	19.06	23.47
5	5	17.73	21.37
5	6	17.95	23.51
6	1	17.03	22.7
6	2	18.64	23.62
6	3	18.49	22.74
6	4	18.33	23.27
6	5	17.87	22.2
6	6	17.92	22.91
7	1	17.77	23.77
7	2	18.21	23.79
7	3	17.03	22.1
7	4	17.28	22.28
7	5	17.77	22.83
7	6	17.53	22.48
8	1	17.06	21.8
8	2	17.28	22.16
8	3	17.58	21.39
8	4	17.23	22.26
8	5	18.92	23.89
8	6	17.9	22.89
9	1	18.87	23.78
9	2	18.4	23.14
9	3	17.51	21.49
9	4	18.3	23.61
9	5	18.41	23.89
9	6	19.03	24.06
10	1	18.05	23.18
10	2	17.59	22.55
10	3	17.51	22.73
10	4	17.35	22.21
10	5	16.46	22.75
10	6	17.26	22.4
11	1	18.1	23.16
11	2	22.31	26.46
11	3	21.81	27.44
11	4	26.9	31.14
11	5	25.62	30.15
11	6	21.12	25.93
12	1	20.93	24.91
12	2	21.48	27.3
12	3	27.07	31.41
12	4	23.13	28.42
12	5	23.03	27.33
12	6	16.66	22.17

## Sheet: IL-6-challenged at ZT14
Group	Animal No.	β-actin	IL-6
1	1	19.6	31.19
1	2	18.46	30.21
1	3	19.89	31.51
1	4	20.94	32.27
1	5	18.85	30.87
1	6	18.24	30.01
2	1	17.02	25.58
2	2	17.99	26.57
2	3	19.52	30.34
2	4	18.82	29.18
2	5	19.19	29.91
2	6	19.24	30.1
3	1	18.54	29.22
3	2	19.28	30.51
3	3	18.01	28.25
3	4	18.6	29.24
3	5	20.59	31.74
3	6	20.32	31.23
4	1	18.75	30.13
4	2	18.27	30.11
4	3	19.78	31.58
4	4	20.13	31.61
4	5	18.32	30.02
4	6	18.59	30.37
5	1	19	29.34
5	2	19.86	30.9
5	3	17.42	25.58
5	4	18.34	28.52
5	5	17.82	26.55
5	6	17.52	25.72
6	1	17.49	27.47
6	2	20.23	31.51
6	3	18.22	29.09
6	4	19.45	31.04
6	5	19.17	30.51
6	6	18.68	29.53
7	1	20.36	31.79
7	2	19.83	31.64
7	3	18.87	30.43
7	4	19.53	31.17
7	5	18.34	30.16
7	6	19.76	31.34
8	1	17.55	26.26
8	2	19.69	30.59
8	3	18.57	29.07
8	4	18.08	27.61
8	5	19.3	30.13
8	6	21.57	32.08
9	1	18.47	29.43
9	2	18.3	29.35
9	3	19.08	30.77
9	4	18.1	29.14
9	5	18.53	29.92
9	6	18.34	29.39
10	1	20.81	32.16
10	2	20.76	32.21
10	3	19.62	31.33
10	4	18.41	30.24
10	5	20.69	32.15
10	6	20.54	32.13
11	1	21.03	31.88
11	2	18.53	28.91
11	3	17.65	26.54
11	4	17.59	26.49
11	5	18.22	27.99
11	6	20.41	31.09
12	1	19.04	30.85
12	2	20.79	32.16
12	3	20.1	31.84
12	4	17.46	28.01
12	5	17.74	28.92
12	6	21.73	32.74

## Sheet: IL-4-challenged at ZT02
Group	Animal No.	GAPDH	IL-4
1	1	17.39	24.85
1	2	14.92	22.43
1	3	15.68	23.24
1	4	15.06	22.4
1	5	15.54	22.93
1	6	15.41	23.01
2	1	15.77	22.52
2	2	15.43	22.48
2	3	15.68	23.07
2	4	15.09	22.58
2	5	15.07	22.59
2	6	15.45	22.61
3	1	16.06	23.3
3	2	15.38	22.91
3	3	15.15	22.66
3	4	15.21	22.7
3	5	15.2	22.62
3	6	17.52	24.28
4	1	17.3	24.8
4	2	17.22	24.9
4	3	17.93	25.31
4	4	17.55	25.2
4	5	17.73	25.37
4	6	19.11	25.76
5	1	18.53	26.37
5	2	18.65	26.61
5	3	18.24	25.76
5	4	19.06	25.18
5	5	17.73	25.12
5	6	17.95	25.24
6	1	17.03	24.3
6	2	18.64	25.25
6	3	18.49	26.1
6	4	18.33	25.91
6	5	17.87	25.45
6	6	17.92	25.41
7	1	17.77	25.34
7	2	18.21	25.6
7	3	17.03	24.28
7	4	17.28	24.47
7	5	17.77	24.98
7	6	17.53	25.01
8	1	17.06	24.14
8	2	17.28	24.56
8	3	17.58	24.81
8	4	17.23	24.45
8	5	18.92	26.07
8	6	17.9	25.03
9	1	18.87	25.96
9	2	18.4	25.62
9	3	17.51	25.13
9	4	18.3	25.91
9	5	18.41	25.82
9	6	19.03	26.16
10	1	18.05	25.15
10	2	17.59	24.68
10	3	17.51	24.86
10	4	17.35	24.39
10	5	16.46	24.91
10	6	17.26	24.71
11	1	18.1	25.64
11	2	22.31	30.01
11	3	21.81	29.46
11	4	26.9	33.14
11	5	25.62	32.62
11	6	21.12	28.77
12	1	20.93	28.43
12	2	21.48	29.05
12	3	27.07	33.24
12	4	23.13	30.48
12	5	23.03	30.64
12	6	16.66	25.02

## Sheet: IL-4-challenged at ZT14
Group	Animal No.	β-actin	IL-4
1	1	19.6	31.42
1	2	18.46	30.88
1	3	19.89	31.49
1	4	20.94	31.95
1	5	18.85	31.24
1	6	18.24	30.68
2	1	17.02	29.1
2	2	17.99	29.74
2	3	19.52	30.9
2	4	18.82	30.26
2	5	19.19	30.62
2	6	19.24	30.77
3	1	18.54	30.87
3	2	19.28	30.91
3	3	18.01	30.48
3	4	18.6	30.35
3	5	20.59	31.67
3	6	20.32	31.43
4	1	18.75	31.11
4	2	18.27	30.69
4	3	19.78	30.94
4	4	20.13	31.66
4	5	18.32	30.72
4	6	18.59	30.83
5	1	19	30.53
5	2	19.86	31.34
5	3	17.42	29.28
5	4	18.34	30.18
5	5	17.82	29.62
5	6	17.52	29.38
6	1	17.49	29.98
6	2	20.23	31.46
6	3	18.22	30.25
6	4	19.45	31.36
6	5	19.17	30.94
6	6	18.68	30.61
7	1	20.36	31.78
7	2	19.83	31.81
7	3	18.87	30.93
7	4	19.53	31.54
7	5	18.34	30.71
7	6	19.76	31.16
8	1	17.55	29.47
8	2	19.69	31
8	3	18.57	30.2
8	4	18.08	29.98
8	5	19.3	30.85
8	6	21.57	31.83
9	1	18.47	30.59
9	2	18.3	30.25
9	3	19.08	31.2
9	4	18.1	30.55
9	5	18.53	30.07
9	6	18.34	30.56
10	1	20.81	31.91
10	2	20.76	31.94
10	3	19.62	31.89
10	4	18.41	30.81
10	5	20.69	31.93
10	6	20.54	31.87
11	1	21.03	31.77
11	2	18.53	30.18
11	3	17.65	29.54
11	4	17.59	29.53
11	5	18.22	30.05
11	6	20.41	31.4
12	1	19.04	31.2
12	2	20.79	31.91
12	3	20.1	31.76
12	4	17.46	30.66
12	5	17.74	30.2
12	6	21.73	32.11
