# Supplementary material for: Circadian Pharmacological Effects of Paeoniflorin on Mice With Urticaria-like Lesions
Source: Front Pharmacol. 2022 Feb 9;12:639580. doi: 10.3389/fphar.2021.639580 (PMC8863972; doi:10.3389/fphar.2021.639580)
Supplement: Supplementary file 4 [file Table4.xlsx]

## Sheet: Mast cells-challenged at ZT02
Group	Animal No.	Mast Cells		Field 1	Field 2	Field 3
1	1	7.33333		7	7	8
1	2	9.33333		9	9	10
1	3	7.66667		8	8	7
1	4	5.66667		7	7	3
1	5	9.66667		9	9	11
1	6	9.33333		9	11	8
2	1	29.3333		30	28	30
2	2	25.6667		25	27	25
2	3	26.6667		29	28	23
2	4	22		23	22	21
2	5	27		26	25	30
2	6	25		23	26	26
3	1	12.3333		12	15	10
3	2	18		17	17	20
3	3	17		18	15	18
3	4	14.3333		13	14	16
3	5	18.6667		20	19	17
3	6	10.6667		10	12	10
4	1	6.33333		6	7	6
4	2	6.66667		7	8	5
4	3	7.66667		7	8	8
4	4	9		10	7	10
4	5	9		9	8	10
4	6	10		10	11	9
5	1	26.3333		21	29	29
5	2	32.6667		33	33	32
5	3	25.6667		20	27	30
5	4	27.3333		29	24	29
5	5	23.3333		20	29	21
5	6	23		23	25	21
6	1	13		15	11	13
6	2	19.6667		18	21	20
6	3	18.6667		20	18	18
6	4	18		16	19	19
6	5	12.6667		13	11	14
6	6	13		9	13	17
7	1	5.33333		6	5	5
7	2	8.33333		9	7	9
7	3	8.66667		8	9	9
7	4	8		8	9	7
7	5	8.33333		9	9	7
7	6	9.33333		10	10	8
8	1	31		30	31	32
8	2	29.6667		32	29	28
8	3	24.6667		25	21	28
8	4	26		27	22	29
8	5	21.3333		25	19	20
8	6	25.3333		25	26	25
9	1	14		12	15	15
9	2	15.6667		11	18	18
9	3	12		10	13	13
9	4	13		11	14	14
9	5	11.6667		13	12	10
9	6	12.3333		12	14	11
10	1	7.33333		7	7	8
10	2	8.66667		7	9	10
10	3	6		7	7	4
10	4	9.66667		11	9	9
10	5	9		10	8	9
10	6	8.66667		9	9	8
11	1	25.3333		26	25	25
11	2	26.6667		26	25	29
11	3	21.6667		19	24	22
11	4	27.3333		24	29	29
11	5	29.3333		30	30	28
11	6	26		28	25	25
12	1	21		19	22	22
12	2	13.6667		12	14	15
12	3	25.3333		24	26	26
12	4	22.3333		21	23	23
12	5	25		26	26	23
12	6	20.6667		22	22	18

## Sheet: Mast cells-challenged at ZT14
Group	Animal No.	Mast Cells		Field 1	Field 2	Field 3
1	1	8.67		11	9	6
1	2	8.33		8	7	10
1	3	8		10	9	5
1	4	5.67		9	5	3
1	5	6		8	6	4
1	6	7.33		6	7	9
2	1	22.67		25	21	22
2	2	29		27	29	31
2	3	22		23	23	20
2	4	21		21	28	14
2	5	25		26	22	27
2	6	26.33		20	30	29
3	1	17		18	19	14
3	2	17.33		19	16	17
3	3	13		13	11	15
3	4	14.67		14	13	17
3	5	13.33		16	12	12
3	6	15		15	19	11
4	1	4.67		7	5	2
4	2	10.33		12	10	9
4	3	7		6	10	5
4	4	7.67		9	7	7
4	5	4.67		8	5	1
4	6	5.67		8	5	4
5	1	26		22	27	29
5	2	28		23	29	32
5	3	23.33		20	28	22
5	4	23.67		21	26	24
5	5	22.33		20	24	23
5	6	23		19	23	27
6	1	14		13	15	14
6	2	12.33		11	14	12
6	3	10.33		10	12	9
6	4	11.67		9	16	10
6	5	14		12	17	13
6	6	9.67		10	11	8
7	1	8		5	13	6
7	2	5.33		3	6	7
7	3	6		6	8	4
7	4	9		6	9	12
7	5	6		5	4	9
7	6	6.33		5	8	6
8	1	24.67		25	27	22
8	2	22		21	25	20
8	3	24.67		23	22	29
8	4	25.67		22	27	28
8	5	26		23	30	25
8	6	27.33		27	26	29
9	1	7.67		6	8	9
9	2	7.67		10	7	6
9	3	11.67		14	12	9
9	4	7.67		7	6	10
9	5	8.67		10	11	5
9	6	8.33		6	9	10
10	1	9.33		10	7	11
10	2	11.33		12	13	9
10	3	10		11	14	5
10	4	6.67		6	6	8
10	5	5		8	2	5
10	6	5.33		6	7	3
11	1	25.67		23	30	24
11	2	25.33		23	27	26
11	3	26		22	25	31
11	4	25.33		24	31	21
11	5	28		32	30	22
11	6	24.67		26	28	20
12	1	16		16	18	14
12	2	17		17	15	19
12	3	12.67		16	12	10
12	4	17		19	15	17
12	5	12.67		15	12	11
12	6	16		13	20	15
