# Supplementary material for: Circadian Pharmacological Effects of Paeoniflorin on Mice With Urticaria-like Lesions
Source: Front Pharmacol. 2022 Feb 9;12:639580. doi: 10.3389/fphar.2021.639580 (PMC8863972; doi:10.3389/fphar.2021.639580)
Supplement: Supplementary file 5 [file Table1.xlsx]

## Sheet: challenged at  ZT02
Group	Animal No.	Scratches number
1	1	11
1	2	13
1	3	15
1	4	10
1	5	11
1	6	13
2	1	89
2	2	91
2	3	85
2	4	83
2	5	92
2	6	79
3	1	67
3	2	82
3	3	83
3	4	67
3	5	76
3	6	66
4	1	12
4	2	9
4	3	14
4	4	12
4	5	11
4	6	14
5	1	92
5	2	97
5	3	94
5	4	89
5	5	84
5	6	79
6	1	72
6	2	83
6	3	80
6	4	84
6	5	66
6	6	71
7	1	9
7	2	9
7	3	12
7	4	13
7	5	15
7	6	16
8	1	98
8	2	93
8	3	89
8	4	75
8	5	78
8	6	94
9	1	76
9	2	78
9	3	71
9	4	69
9	5	72
9	6	66
10	1	11
10	2	18
10	3	9
10	4	14
10	5	11
10	6	12
11	1	84
11	2	90
11	3	87
11	4	95
11	5	87
11	6	81
12	1	78
12	2	76
12	3	91
12	4	66
12	5	87
12	6	68

## Sheet: challenged at  ZT14
Group	Animal No.	Scratches number
1	1	15
1	2	11
1	3	13
1	4	11
1	5	8
1	6	6
2	1	83
2	2	63
2	3	78
2	4	91
2	5	79
2	6	83
3	1	63
3	2	60
3	3	61
3	4	59
3	5	56
3	6	74
4	1	6
4	2	14
4	3	9
4	4	13
4	5	8
4	6	13
5	1	84
5	2	92
5	3	81
5	4	72
5	5	77
5	6	83
6	1	53
6	2	58
6	3	57
6	4	62
6	5	58
6	6	39
7	1	9
7	2	17
7	3	6
7	4	8
7	5	11
7	6	14
8	1	81
8	2	69
8	3	89
8	4	87
8	5	93
8	6	72
9	1	55
9	2	62
9	3	51
9	4	66
9	5	32
9	6	52
10	1	17
10	2	7
10	3	11
10	4	9
10	5	8
10	6	12
11	1	74
11	2	85
11	3	81
11	4	77
11	5	86
11	6	91
12	1	64
12	2	71
12	3	67
12	4	53
12	5	61
12	6	56
