# Supplementary material for: Circadian Pharmacological Effects of Paeoniflorin on Mice With Urticaria-like Lesions
Source: Front Pharmacol. 2022 Feb 9;12:639580. doi: 10.3389/fphar.2021.639580 (PMC8863972; doi:10.3389/fphar.2021.639580)
Supplement: Supplementary file 6 [file Table5.xlsx]

## Sheet: MCT-challenged at ZT02
Group	Animal No.	IOD		Field 1	Field 2	Field 3
1	1	1.62274		2.66153	1.15062	1.05607
1	2	1.54244		2.17164	1.26943	1.18625
1	3	2.91618		2.24315	2.54373	3.96167
1	4	2.89067		2.35348	3.67428	2.64425
1	5	2.42834		2.41052	2.45082	2.42369
1	6	2.36511		1.27877	1.64532	4.17124
2	1	18.0265		19.4402	17.5939	17.0455
2	2	12.0355		15.5734	8.24814	12.285
2	3	11.5487		7.69342	9.53173	17.421
2	4	6.86063		5.13322	6.6182	8.83046
2	5	10.6125		11.6695	12.0189	8.14925
2	6	9.26296		9.46166	8.40307	9.92414
3	1	5.0589		5.3538	3.82435	5.99856
3	2	6.97792		8.77098	6.9509	5.21187
3	3	8.1529		8.74015	9.75829	5.96026
3	4	4.04436		2.79752	3.65083	5.68472
3	5	8.03728		8.54342	7.02176	8.54666
3	6	4.07056		1.36661	5.04322	5.80184
4	1	2.87238		2.29241	1.09898	5.22575
4	2	2.85938		1.83989	2.86935	3.86891
4	3	1.94783		1.01074	2.34116	2.49159
4	4	1.83833		1.41945	2.45794	1.63759
4	5	2.46852		2.22447	3.04502	2.13608
4	6	2.44384		1.66239	2.23034	3.43878
5	1	11.2049		11.3712	12.5822	9.66136
5	2	13.6207		13.8035	13.2842	13.7744
5	3	11.5888		12.1905	11.0312	11.5447
5	4	11.2129		8.72953	12.972	11.937
5	5	10.9536		11.4511	9.0887	12.3209
5	6	8.63639		8.96777	8.34295	8.59846
6	1	7.98166		9.41492	6.54284	7.98723
6	2	9.00997		8.01791	9.60793	9.40408
6	3	9.15914		9.36035	11.0149	7.10216
6	4	9.92238		10.8011	10.7168	8.24926
6	5	5.17453		4.80345	4.55808	6.16205
6	6	7.19066		6.9278	6.4744	8.16978
7	1	2.08824		2.18857	2.06501	2.01115
7	2	2.07486		1.37852	3.0303	1.81576
7	3	2.8515		4.8303	2.73381	0.990392
7	4	2.82962		2.05709	3.76085	2.67094
7	5	2.5254		1.97499	3.03377	2.56745
7	6	2.25463		0.96991	1.50275	4.29123
8	1	12.1891		12.0142	11.6491	12.9039
8	2	11.8538		10.7136	12.2232	12.6246
8	3	11.0711		6.83831	14.7893	11.5858
8	4	11.3943		11.201	8.76241	14.2195
8	5	9.25195		9.25432	9.48039	9.02114
8	6	11.4319		12.3412	12.2612	9.69339
9	1	6.62065		5.31729	7.07693	7.46772
9	2	5.43985		7.29251	4.57139	4.45566
9	3	4.97168		4.54356	6.39342	3.97808
9	4	5.09382		5.9329	4.87587	4.4727
9	5	4.0424		3.2035	5.24395	3.67975
9	6	4.69045		3.76318	5.21864	5.08954
10	1	2.43991		1.91116	2.81519	2.59339
10	2	2.73096		1.56909	4.06729	2.55649
10	3	2.33808		2.93942	2.54019	1.53463
10	4	2.65515		2.63789	2.09065	3.2369
10	5	2.21559		2.72356	1.46914	2.45408
10	6	2.1545		1.4579	2.76419	2.2414
11	1	10.5728		7.2664	12.2891	12.1629
11	2	13.0035		12.8486	12.3034	13.8584
11	3	11.0121		7.04187	11.8659	14.1286
11	4	14.6367		15.6077	13.8298	14.4725
11	5	12.4112		14.4082	15.7168	7.10848
11	6	10.6701		9.81661	10.102	12.0917
12	1	8.68393		8.17521	9.62646	8.25012
12	2	7.53953		6.95629	5.75671	9.90558
12	3	12.1662		10.3331	12.2069	13.9584
12	4	8.81919		8.62138	9.50558	8.3306
12	5	10.1058		11.208	7.20217	11.9072
12	6	6.95562		6.44165	6.98888	7.43633

## Sheet: MCT-challenged at ZT14
Group	Animal No.	IOD		Field 1	Field 2	Field 3
1	1	1.47445		2.98913	1.03819	0.396041
1	2	1.94903		2.98832	1.57782	1.28096
1	3	1.93225		3.31631	1.69587	0.784576
1	4	1.50962		2.67628	0.779379	1.0732
1	5	1.96245		2.62841	2.23021	1.02873
1	6	1.80274		2.57423	2.30699	0.527005
2	1	6.90985		4.45373	11.4537	4.82214
2	2	7.61563		5.96069	5.74162	11.1446
2	3	7.65773		5.91268	5.99532	11.0652
2	4	7.97291		5.86472	12.9094	5.1446
2	5	7.96047		3.52885	12.5668	7.78575
2	6	4.30615		5.15765	5.62054	2.14027
3	1	5.61778		4.20592	3.14329	9.50413
3	2	4.19273		4.17484	4.23684	4.16651
3	3	5.71612		4.05602	8.58713	4.50521
3	4	5.6679		4.02781	6.83064	6.14526
3	5	4.01999		3.99394	4.04522	4.02082
3	6	4.85879		3.99226	4.52639	6.05773
4	1	2.04673		2.47462	2.65633	1.00925
4	2	0.978007		2.47307	0.432106	0.0288457
4	3	2.09888		2.43282	2.68566	1.17817
4	4	2.28518		2.31628	2.64068	1.89857
4	5	1.38314		3.28878	0.154025	0.706613
4	6	2.65659		2.07207	2.54127	3.35643
5	1	8.04198		5.4277	11.3654	7.33283
5	2	8.44076		5.40775	11.2687	8.64579
5	3	5.92551		5.39681	10.0184	2.3613
5	4	7.13736		5.20312	5.43052	10.7784
5	5	7.07119		5.49055	10.612	5.11101
5	6	6.37873		3.4884	10.8322	4.81556
6	1	4.17122		3.97901	4.20173	4.33291
6	2	3.88749		4.37368	3.20444	4.08433
6	3	2.83881		3.87331	1.64059	3.00254
6	4	3.34435		1.7483	3.00412	5.28063
6	5	3.42833		3.73177	2.70081	3.85242
6	6	3.8922		3.65835	4.27456	3.74371
7	1	1.1347		1.82908	1.366	0.209031
7	2	1.5724		1.80081	1.86634	1.05004
7	3	1.58213		3.18649	1.43473	0.125155
7	4	1.70249		2.80462	2.26352	0.0393401
7	5	1.855		2.42164	2.14271	1.00065
7	6	2.9319		3.36651	3.27382	2.15538
8	1	7.85743		4.98754	10.457	8.12771
8	2	8.75461		4.90226	11.2431	10.1185
8	3	8.34796		3.77551	10.2459	11.0225
8	4	6.90161		7.72912	7.65423	5.32148
8	5	9.34736		7.08765	9.98842	10.966
8	6	8.59017		6.93224	9.37383	9.46446
9	1	1.8371		1.46642	1.7932	2.25167
9	2	2.98139		4.88773	2.19154	1.86489
9	3	2.51164		3.59752	2.42089	1.5165
9	4	1.49067		1.50113	1.33197	1.63891
9	5	1.37411		1.66852	1.47275	0.981065
9	6	2.04445		3.41928	1.17065	1.54342
10	1	1.87251		3.40712	2.21042	0
10	2	1.99893		3.4062	1.50876	1.08184
10	3	1.88023		2.6822	0.613485	2.34501
10	4	2.05326		2.27845	1.25818	2.62315
10	5	1.28095		1.77169	1.00248	1.06867
10	6	1.99567		3.12272	1.1085	1.7558
11	1	7.05369		6.45486	8.63874	6.06748
11	2	8.2274		7.60598	9.0129	8.06332
11	3	6.73913		4.46653	7.38945	8.36142
11	4	6.76885		6.85483	5.54425	7.90746
11	5	9.3571		6.47571	12.0141	9.58149
11	6	5.84883		6.39221	3.89917	7.25513
12	1	3.64246		4.77511	3.03544	3.11682
12	2	6.4965		3.64188	6.53262	9.31501
12	3	6.02323		4.4452	8.94105	4.68343
12	4	4.70647		4.9892	4.97762	4.1526
12	5	4.19719		3.62085	3.12867	5.84204
12	6	5.39317		4.23562	3.10476	8.83912

## Sheet: EPX-challenged at ZT02
Group	Animal No.	IOD		Field 1	Field 2	Field 3
1	1	1.88565		1.55335	3.15524	0.948367
1	2	2.5498		2.54537	2.8106	2.29342
1	3	2.05985		2.19588	2.32418	1.65948
1	4	1.9887		1.40783	2.30729	2.25099
1	5	2.64622		2.55965	2.57007	2.80896
1	6	2.97385		3.96719	2.88881	2.06556
2	1	16.2308		17.8535	17.806	13.0331
2	2	11.4324		10.4058	13.1163	10.7751
2	3	12.2371		10.9741	11.7642	13.973
2	4	10.834		11.2653	11.6902	9.54638
2	5	12.2504		11.9612	12.7036	12.0863
2	6	10.6445		11.3431	9.97863	10.6117
3	1	4.99571		6.22789	4.14422	4.61501
3	2	9.50699		9.84275	9.40918	9.26906
3	3	9.03929		9.54987	7.74452	9.82347
3	4	5.43329		4.4214	4.99532	6.88314
3	5	8.57862		8.73155	8.72695	8.27737
3	6	5.14522		4.35937	5.3851	5.69119
4	1	1.72379		1.81992	2.71501	0.636454
4	2	1.68291		0.940631	2.32954	1.77855
4	3	2.10667		1.64079	1.42101	3.25822
4	4	2.07355		2.19083	3.02845	1.00137
4	5	1.90477		1.61895	2.83383	1.26154
4	6	2.90259		3.12168	2.17467	3.4114
5	1	13.318		13.5144	14.812	11.6275
5	2	15.7371		14.2152	17.8307	15.1656
5	3	13.7899		12.731	12.6777	15.9609
5	4	13.9205		15.6679	10.8615	15.2321
5	5	10.4408		11.1986	10.9042	9.21956
5	6	10.7449		11.0391	11.2722	9.92338
6	1	3.24589		2.95874	2.82568	3.95325
6	2	10.2367		10.406	11.5731	8.73107
6	3	9.70495		11.4259	9.28009	8.40889
6	4	8.63927		9.30886	8.20155	8.4074
6	5	6.70425		6.91758	6.27989	6.91527
6	6	6.51783		6.02363	7.4734	6.05647
7	1	1.67996		1.68636	2.00091	1.3526
7	2	1.67393		1.92423	1.03089	2.06668
7	3	2.20408		3.1835	2.3335	1.09524
7	4	2.17561		1.17727	2.39671	2.95284
7	5	2.61534		1.2601	3.17874	3.40717
7	6	2.23954		1.34899	3.16837	2.20125
8	1	15.0828		11.0988	17.8288	16.3209
8	2	12.8706		13.5555	12.9962	12.0602
8	3	13.0697		13.5169	13.7384	11.9537
8	4	12.9942		11.8459	12.9834	14.1533
8	5	12.4038		14.1561	13.1383	9.91708
8	6	11.2422		9.53334	11.6763	12.5171
9	1	8.36455		9.3734	7.9652	7.75506
9	2	8.56558		9.29991	6.97003	9.4268
9	3	6.20505		5.16301	6.61291	6.83923
9	4	6.39533		6.99782	8.03862	4.14955
9	5	6.38193		6.24039	6.04284	6.86255
9	6	6.60781		6.01204	7.51742	6.29397
10	1	1.40851		0.861139	2.0614	1.30299
10	2	2.37518		1.12745	2.19751	3.80057
10	3	2.22211		4.04062	1.50614	1.11958
10	4	2.21682		2.0656	2.49467	2.09019
10	5	2.14439		2.70604	2.44989	1.27725
10	6	1.87569		1.4679	1.5799	2.57926
11	1	10.6376		8.96239	14.1418	8.80868
11	2	14.9008		15.5458	14.0772	15.0794
11	3	10.6148		10.2898	9.56591	11.9889
11	4	15.5059		16.0764	15.0768	15.3646
11	5	14.7186		14.2634	14.9097	14.9827
11	6	9.34458		9.81062	8.83684	9.38627
12	1	6.52089		6.22742	6.93655	6.39869
12	2	6.43882		5.46613	5.15221	8.69811
12	3	10.896		9.23948	11.8746	11.5739
12	4	5.75945		6.98233	5.07904	5.21696
12	5	11.13		12.3863	10.1141	10.8896
12	6	7.89322		6.58711	9.3824	7.71015

## Sheet: EPX-challenged at ZT14
Group	Animal No.	IOD		Field 1	Field 2	Field 3
1	1	1.90298		2.26052	2.13337	1.31506
1	2	3.19076		3.05912	3.27806	3.23511
1	3	1.50929		2.1977	2.22855	0.101619
1	4	1.43793		2.14838	0.981574	1.18383
1	5	2.06303		2.13312	1.61406	2.4419
1	6	2.09411		2.08626	2.69297	1.50311
2	1	8.41711		5.38905	10.6855	9.17679
2	2	11.5382		9.91614	14.2756	10.4228
2	3	5.60303		4.75149	8.76164	3.29596
2	4	8.6834		4.70581	12.0683	9.27611
2	5	5.92374		1.21717	8.36942	8.18462
2	6	9.76265		4.58444	12.5476	12.1559
3	1	3.74962		1.8218	4.35006	5.07702
3	2	5.67996		3.20833	7.7026	6.12894
3	3	5.86608		3.18125	6.2404	8.17659
3	4	5.57061		3.17089	7.27336	6.26757
3	5	5.20598		3.10982	9.50549	3.00262
3	6	4.54144		3.0974	6.96039	3.56653
4	1	1.63246		2.05872	0.87024	1.96843
4	2	2.38217		2.01542	2.28062	2.85047
4	3	1.52985		1.85422	1.97694	0.758399
4	4	1.93606		2.62261	1.87048	1.3151
4	5	2.31348		3.49981	1.52705	1.91357
4	6	2.25077		2.22421	2.15335	2.37475
5	1	8.31601		4.48972	9.58392	10.8744
5	2	7.6367		4.27701	9.42108	9.21201
5	3	8.3108		4.10661	10.9856	9.84017
5	4	5.88869		3.23562	8.4725	5.95795
5	5	7.71189		4.02687	9.70836	9.40042
5	6	8.55055		7.95208	9.57122	8.12835
6	1	2.75978		3.09673	4.33353	0.849074
6	2	5.30458		4.84905	6.49346	4.57123
6	3	4.41845		2.83001	4.6519	5.77345
6	4	3.93451		2.82085	5.92844	3.05423
6	5	2.80151		2.79297	2.00419	3.60739
6	6	4.09052		2.77712	4.57903	4.91542
7	1	1.50643		1.56623	1.45213	1.50093
7	2	2.75099		1.47244	2.27612	4.50442
7	3	0.843192		1.77145	0.195318	0.562807
7	4	3.48141		2.45172	3.05097	4.94154
7	5	1.90397		1.63389	2.7352	1.34282
7	6	1.44399		0.997964	2.00108	1.33292
8	1	8.5289		6.74567	10.7691	8.07188
8	2	6.40151		3.72655	8.95737	6.5206
8	3	7.45434		5.60648	8.51117	8.24537
8	4	8.17943		6.70777	9.44006	8.39046
8	5	7.0079		3.64584	8.13061	9.24726
8	6	9.83532		10.1749	10.1857	9.14534
9	1	3.51312		3.89254	2.87592	3.7709
9	2	3.22485		2.67311	3.15541	3.84603
9	3	2.60555		4.63864	1.36604	1.81197
9	4	2.20169		2.41459	1.20211	2.98836
9	5	2.27423		2.96374	2.35736	1.5016
9	6	1.9739		3.50722	1.73296	0.681534
10	1	2.37908		2.4589	1.21725	3.46108
10	2	2.51224		2.45546	3.5133	1.56796
10	3	1.57062		1.24761	2.50443	0.959828
10	4	1.1614		2.4013	0.208464	0.874428
10	5	2.17645		1.38169	3.27354	1.87414
10	6	1.42342		2.33172	0.032619	1.90591
11	1	7.28144		3.55851	10.7943	7.49148
11	2	6.46045		4.99029	14.1906	0.200424
11	3	7.44584		4.07571	10.1075	8.15432
11	4	8.51524		4.02685	12.3071	9.21178
11	5	9.47804		8.55801	10.6991	9.17699
11	6	8.8361		3.71659	14.1823	8.60938
12	1	4.0587		2.35772	5.06171	4.75666
12	2	5.53754		3.48917	5.15639	7.96706
12	3	5.23391		3.37003	6.15429	6.17742
12	4	6.15426		3.94644	6.36209	8.15424
12	5	5.52834		3.3457	6.11752	7.12181
12	6	4.70331		3.24046	7.14793	3.72155
